# Supplementary material for: Applying UHPLC-HRAM MS/MS Method to Assess Host Cell Protein Clearance during the Purification Process Development of Therapeutic mAbs
Source: Int J Mol Sci. 2024 Sep 7;25(17):9687. doi: 10.3390/ijms25179687 (PMC11396427; doi:10.3390/ijms25179687)
Supplement: Supplementary file 1 [file ijms-25-09687-s001.zip]

Archive with 5 entries (5 files):
- Table S1_List of identified HCPs from the NISTmAb.xlsx
- Table S2_List of identified HCPs which matched the reported HCPs with the ppm values.xlsx
- Table S3_List of identified HCPs from the Proteins A pool Trastuzumab sample.xlsx
- Table S4_List of identified HCPs from the Polish purification pool Trastuzumab sample.xlsx
- Table S5_Relative quantification summary of the two Trastumumab samples.xlsx
