# Supplementary material for: Applying UHPLC-HRAM MS/MS Method to Assess Host Cell Protein Clearance during the Purification Process Development of Therapeutic mAbs
Source: Int J Mol Sci. 2024 Sep 7;25(17):9687. doi: 10.3390/ijms25179687 (PMC11396427; doi:10.3390/ijms25179687)
Supplement: Supplementary file 1 [file ijms-25-09687-s001.zip › Table S1_List of identified HCPs from the NISTmAb.xlsx]

## Sheet: Proteins
	Accession	Description	MW [kDa]	# Peptides	# PSMs	# Unique Peptides	# Peptides (by Search Engine): CHIMERYS	# Peptides (by Search Engine): Sequest HT
	P05064	Fructose-bisphosphate aldolase A	39.3	56	1016	45	36	53
	P06745	Glucose-6-phosphate isomerase	62.7	39	369	39	29	39
	P05063	Fructose-bisphosphate aldolase C	39.4	46	704	35	35	42
	Q8C7U7	Polypeptide N-acetylgalactosaminyltransferase 6	71.5	28	190	28	19	26
	Q6PB93	Polypeptide N-acetylgalactosaminyltransferase 2	64.5	25	146	25	22	22
	Q9EPX2	Papilin	138.8	21	108	21	9	19
	Q91YR9	Prostaglandin reductase 1	35.5	21	163	21	18	19
	Q60864	Stress-induced-phosphoprotein 1	62.5	19	114	19	16	18
	P40142	Transketolase	67.6	19	110	19	17	18
	P97807	Fumarate hydratase, mitochondrial	54.3	18	104	18	17	15
	Q9CZ44	NSFL1 cofactor p47	40.7	17	187	17	17	17
	P26928	Hepatocyte growth factor-like protein	80.6	16	64	16	4	14
	Q8K4Z5	Splicing factor 3A subunit 1	88.5	15	117	15	15	14
	P10126	Elongation factor 1-alpha 1	50.1	15	97	15	13	13
	Q62179	Semaphorin-4B	91.3	14	124	14	9	14
	Q9Z0X1	Apoptosis-inducing factor 1, mitochondrial	66.7	14	80	14	13	11
	Q9WTP6	Adenylate kinase 2, mitochondrial	26.5	14	128	14	12	13
	Q922R8	Protein disulfide-isomerase A6	48.1	13	324	13	10	12
	Q8BJD1	Inter-alpha-trypsin inhibitor heavy chain H5	106.7	12	70	12	11	10
	Q8BGD9	Eukaryotic translation initiation factor 4B	68.8	12	89	12	10	11
	P28798	Progranulin OS=Mus musculus	63.4	12	74	12	7	11
	Q3TLH4	Protein PRRC2C	310.7	12	84	12	11	11
	Q8K4F5	sn-1-specific diacylglycerol lipase ABHD11	33.5	12	193	12	12	12
	O88569	Heterogeneous nuclear ribonucleoproteins A2/B1	37.4	15	152	11	11	14
	Q9QUR8	Semaphorin-7A	74.9	11	63	11	7	11
	Q62165	Dystroglycan 1	96.8	11	90	11	10	10
	P63017	Heat shock cognate 71 kDa protein	70.8	11	65	11	11	11
	P29341	Polyadenylate-binding protein 1	70.6	10	47	10	10	10
	P35700	Peroxiredoxin-1	22.2	10	56	10	9	10
	P23116	Eukaryotic translation initiation factor 3 subunit A	161.8	10	54	10	10	7
	F6ZDS4	Nucleoprotein TPR	273.8	10	60	10	10	7
	Q923D2	Flavin reductase (NADPH)	22.2	10	86	10	9	10
	Q03173	Protein enabled homolog	85.8	10	76	10	9	10
	Q9CQE1	Protein NipSnap homolog 3B	28.3	10	50	10	8	9
	Q9D1M4	Eukaryotic translation elongation factor 1 epsilon-1	19.8	10	53	10	7	10
	P08249	Malate dehydrogenase, mitochondrial	35.6	10	45	10	6	9
	Q9ER00	Syntaxin-12	31.2	10	95	10	8	9
	Q6KCD5	Nipped-B-like protein	315.3	9	33	9	9	4
	P49312	Heterogeneous nuclear ribonucleoprotein A1	34.2	13	131	9	11	12
	P60335	Poly(rC)-binding protein 1	37.5	9	52	9	5	9
	Q8CGC7	Bifunctional glutamate/proline--tRNA ligase	170	9	52	9	6	9
	Q9CQF3	Cleavage and polyadenylation specificity factor subunit 5	26.2	9	70	9	9	9
	O88967	ATP-dependent zinc metalloprotease YME1L1	80	9	65	9	9	8
	P40124	Adenylyl cyclase-associated protein 1	51.5	9	57	9	6	8
	P45878	Peptidyl-prolyl cis-trans isomerase FKBP2	15.3	8	86	8	6	8
	P55302	Alpha-2-macroglobulin receptor-associated protein	42.2	8	57	8	8	8
	Q9QUN3	B-cell linker protein	50.6	8	41	8	6	8
	P70441	Na(+)/H(+) exchange regulatory cofactor NHE-RF1	38.6	8	39	8	7	5
	P70372	ELAV-like protein 1	36.1	8	49	8	8	7
	P17892	Pancreatic lipase-related protein 2	54	8	36	8	7	7
	P56812	Programmed cell death protein 5	14.3	8	67	8	6	8
	Q99PL5	Ribosome-binding protein 1	172.8	8	37	8	8	5
	Q8BL97	Serine/arginine-rich splicing factor 7	30.8	8	60	7	7	8
	O88531	Palmitoyl-protein thioesterase 1	34.5	7	30	7	6	6
	Q93092	Transaldolase	37.4	7	25	7	5	6
	P99029	Peroxiredoxin-5, mitochondrial	21.9	7	45	7	7	6
	Q9D7P6	Iron-sulfur cluster assembly enzyme ISCU	18.1	7	40	7	4	7
	Q99KN9	Clathrin interactor 1	68.5	7	60	7	7	7
	Q68FF6	ARF GTPase-activating protein GIT1	85.2	7	73	7	6	7
	Q6A0A2	La-related protein 4B	81.6	7	26	7	5	6
	Q3UEB3	Poly(U)-binding-splicing factor PUF60	60.2	7	60	7	7	7
	P18242	Cathepsin D	44.9	7	45	7	6	7
	P11680	Properdin	50.3	7	19	7		7
	P34152	Focal adhesion kinase 1	119.2	7	33	7	7	5
	Q569Z6	Thyroid hormone receptor-associated protein 3	108.1	6	30	6	6	4
	P09411	Phosphoglycerate kinase 1	44.5	6	19	6	6	6
	Q9D8B3	Charged multivesicular body protein 4b	24.9	6	55	6	6	6
	Q9CR16	Peptidyl-prolyl cis-trans isomerase D	40.7	7	35	6	6	7
	Q9D2M8	Ubiquitin-conjugating enzyme E2 variant 2	16.4	11	79	6	9	11
	Q8K019	Bcl-2-associated transcription factor 1	105.9	6	58	6	6	6
	P97855	Ras GTPase-activating protein-binding protein 1	51.8	6	42	6	6	5
	Q62418	Drebrin-like protein	48.7	6	41	6	6	6
	O70305	Ataxin-2	136.4	7	38	6	6	6
	Q68FL6	Methionine--tRNA ligase, cytoplasmic	101.4	6	63	6	5	6
	Q9CXW3	Calcyclin-binding protein	26.5	7	54	6	3	7
	Q64287	Interferon regulatory factor 4	51.5	6	38	6	5	6
	P54227	Stathmin	17.3	6	35	6	6	5
	P53996	CCHC-type zinc finger nucleic acid binding protein	19.6	6	30	6		6
	P63323	Small ribosomal subunit protein eS12	14.5	6	29	6	2	6
	P02535	Keratin, type I cytoskeletal 10	57.7	10	72	6	10	9
	O35143	ATPase inhibitor, mitochondrial	12.2	6	46	6	6	6
	P54103	DnaJ homolog subfamily C member 2	71.7	6	44	6	6	6
	P49710	Hematopoietic lineage cell-specific protein	54.2	5	29	5	5	5
	Q62446	Peptidyl-prolyl cis-trans isomerase FKBP3	25.1	5	33	5	4	5
	Q8VIJ6	Splicing factor, proline- and glutamine-rich	75.4	5	13	5	5	3
	Q8BHS3	Pre-mRNA-splicing factor RBM22	46.9	5	16	5	4	2
	Q9WVA4	Transgelin-2	22.4	5	31	5	4	5
	Q9WU62	Inner centromere protein	101.1	5	26	5	5	5
	P20060	Beta-hexosaminidase subunit beta	61.1	5	9	5	5	3
	P28474	Alcohol dehydrogenase class-3	39.5	5	18	5	4	5
	Q9WV55	Vesicle-associated membrane protein-associated protein A	27.8	5	18	5	2	4
	Q8CHU3	Epsin-2	63.4	5	23	5	5	4
	Q99KR7	Peptidyl-prolyl cis-trans isomerase F, mitochondrial	21.7	6	32	5	4	6
	Q80WJ7	Protein LYRIC	63.8	5	26	5	5	3
	P17225	Polypyrimidine tract-binding protein 1	59.3	5	39	5	5	5
	P30681	High mobility group protein B2	24.1	5	24	5	4	4
	O08784	Treacle protein OS=Mus musculus	134.9	5	33	5	5	5
	P32020	Sterol carrier protein 2	59.1	5	37	5	5	5
	Q6PDM2	Serine/arginine-rich splicing factor 1	27.7	5	48	5	5	5
	Q9JIX0	Transcription and mRNA export factor ENY2	11.5	5	30	5	3	5
	E9Q5C9	Nucleolar and coiled-body phosphoprotein 1	73.7	5	13	5	3	3
	Q80U87	Ubiquitin carboxyl-terminal hydrolase 8	122.5	5	28	5	4	5
	Q99K48	Non-POU domain-containing octamer-binding protein	54.5	5	24	5	5	4
	O35166	Golgi SNAP receptor complex member 2	24.7	5	44	5	4	4
	Q61937	Nucleophosmin	32.5	4	43	4	4	3
	Q61335	B-cell receptor-associated protein 31	27.9	4	34	4	4	4
	Q3TTY5	Keratin, type II cytoskeletal 2 epidermal	70.9	7	36	4	6	7
	Q9Z1D1	Eukaryotic translation initiation factor 3 subunit G	35.6	4	18	4	4	3
	P02798	Metallothionein-2	6.1	4	20	4		4
	Q01768	Nucleoside diphosphate kinase B	17.4	8	50	4	7	7
	Q61545	RNA-binding protein EWS	68.4	4	18	4	4	4
	Q9D706	RNA polymerase II-associated protein 3	74.1	4	22	4	4	3
	P19157	Glutathione S-transferase P 1	23.6	4	24	4	4	4
	O55098	Serine/threonine-protein kinase 10	111.8	4	14	4	3	2
	P21460	Cystatin-C	15.5	4	27	4	3	4
	Q0VBL3	RNA-binding protein 15	105.7	4	10	4	4	2
	P34902	Cytokine receptor common subunit gamma	42.2	4	22	4	3	4
	Q8VEJ9	Vacuolar protein sorting-associated protein 4A	48.9	4	19	4	2	4
	O55131	Septin-7	50.5	4	27	4	4	4
	Q99020	Heterogeneous nuclear ribonucleoprotein A/B	30.8	5	30	4	4	4
	Q8C854	Myelin expression factor 2	63.3	4	15	4	4	3
	Q9ES89	Exostosin-like 2	37.4	4	24	4	3	3
	Q9DBP5	UMP-CMP kinase	22.2	4	43	4	4	4
	O35737	Heterogeneous nuclear ribonucleoprotein H	49.2	4	20	4	3	3
	P01887	Beta-2-microglobulin	13.8	4	96	4	2	4
	Q6IRU5	Clathrin light chain B	25.2	4	21	4	3	4
	Q6NZF1	Zinc finger CCCH domain-containing protein 11A	86.4	4	15	4	3	3
	Q8BTM8	Filamin-A	281	4	7	4	4	2
	Q91VM5	RNA binding motif protein, X-linked-like-1	42.1	4	25	4	4	4
	Q922U2	Keratin, type II cytoskeletal 5	61.7	9	50	4	8	8
	O35664	Interferon alpha/beta receptor 2	56.5	4	19	4	2	4
	Q62093	Serine/arginine-rich splicing factor 2	25.5	4	23	4	3	4
	Q5RKZ7	Molybdenum cofactor biosynthesis protein 1	69.8	3	13	3	3	3
	Q4VAA2	Protein CDV3	29.7	3	20	3	3	2
	P17182	Alpha-enolase	47.1	3	11	3	2	3
	Q3UMY5	Echinoderm microtubule-associated protein-like 4	110	3	32	3	3	3
	Q69ZA1	Cyclin-dependent kinase 13	164.5	3	9	3	3	1
	Q8VCN9	Tubulin-specific chaperone C	38.1	3	3	3	3
	P63158	High mobility group protein B1	24.9	3	17	3	2	3
	Q8K003	Translation machinery-associated protein 7	7.1	3	21	3	2	3
	Q9DCD0	6-phosphogluconate dehydrogenase, decarboxylating	53.2	3	13	3	3	3
	Q8K2Q9	Shootin-1	71.3	3	11	3	3	2
	Q05D44	Eukaryotic translation initiation factor 5B	137.5	3	17	3	3	2
	Q3U9G9	Delta(14)-sterol reductase LBR	71.4	3	19	3	3	3
	P54729	NEDD8 ultimate buster 1	70.3	3	14	3	2	3
	P62983	Ubiquitin-ribosomal protein eS31 fusion protein	17.9	3	21	3	3	3
	Q78JW9	Ubiquitin domain-containing protein UBFD1	40.1	3	20	3	3	3
	P97430	Antileukoproteinase	14.3	3	11	3		3
	Q7TQH0	Ataxin-2-like protein	110.6	4	14	3	4	2
	Q8K4P0	pre-mRNA 3' end processing protein WDR33	145.2	3	4	3	3
	Q9DBG7	Signal recognition particle receptor subunit alpha	69.6	3	22	3	3	3
	P62960	Y-box-binding protein 1	35.7	3	6	3	1	2
	Q9R0Q4	Mortality factor 4-like protein 2	32.2	3	7	3	3	2
	Q62417	Sorbin and SH3 domain-containing protein 1	143	3	16	3	3	2
	Q61035	Histidine--tRNA ligase, cytoplasmic	57.4	3	20	3	3	2
	Q9CXI5	Mesencephalic astrocyte-derived neurotrophic factor	20.4	3	18	3	3	3
	Q99NB9	Splicing factor 3B subunit 1	145.7	3	11	3	3	2
	Q8VCH8	UBX domain-containing protein 4	56.4	3	20	3	3	3
	Q9D4H8	Cullin-2	86.8	3	14	3	3	3
	Q6NXH2	Glycoprotein endo-alpha-1,2-mannosidase	53.1	3	16	3	3	3
	Q99KI0	Aconitate hydratase, mitochondrial	85.4	3	8	3	3	1
	P18760	Cofilin-1	18.5	3	13	3	1	3
	Q8CI11	Guanine nucleotide-binding protein-like 3	60.7	3	16	3	2	3
	O09159	Lysosomal alpha-mannosidase	114.6	3	10	3	3	2
	P02802	Metallothionein-1	6	3	12	3		3
	O08583	THO complex subunit 4	26.9	3	32	3	3	3
	Q9CZY3	Ubiquitin-conjugating enzyme E2 variant 1	16.3	8	53	3	6	8
	Q03402	Cysteine-rich secretory protein 3	27.3	3	16	3	2	3
	Q9ET35	Tumor necrosis factor receptor superfamily member 13B	26.9	3	13	3	1	3
	Q920B9	FACT complex subunit SPT16	119.7	3	13	3	3	3
	P43274	Histone H1.4	22	2	7	2	1	2
	Q9JKF1	Ras GTPase-activating-like protein IQGAP1	188.6	2	4	2	2	2
	Q9JIX8	Apoptotic chromatin condensation inducer in the nucleus	150.6	2	15	2	2	1
	P37913	DNA ligase 1	102.2	2	10	2	2	2
	Q91VX2	Ubiquitin-associated protein 2	117.9	2	12	2	2	2
	Q9D172	Glutamine amidotransferase-like class 1 domain-containing protein 3, mitochondrial	28.1	2	5	2	2
	P00015	Cytochrome c, testis-specific	11.7	6	45	2	5	6
	Q8BND5	Sulfhydryl oxidase 1	82.7	2	3	2	2
	Q9ESU6	Bromodomain-containing protein 4	155.8	2	10	2	2	2
	Q9WUH7	Semaphorin-4G	92.3	2	3	2	2	1
	Q8C0M9	Isoaspartyl peptidase/L-asparaginase	33.9	2	8	2	2	2
	P83870	PHD finger-like domain-containing protein 5A	12.4	2	13	2	2	2
	P59481	VIP36-like protein	39.9	2	7	2	2	1
	D3YXK2	Scaffold attachment factor B1	105	2	9	2	2	1
	P56528	ADP-ribosyl cyclase/cyclic ADP-ribose hydrolase 1	34.4	2	2	2	1	1
	Q9QYI4	DnaJ homolog subfamily B member 12	42	2	4	2	2
	Q9D0R2	Threonine--tRNA ligase 1, cytoplasmic	83.3	2	5	2	1	2
	P15535	Beta-1,4-galactosyltransferase 1	44.4	2	8	2	1	2
	Q60631	Growth factor receptor-bound protein 2	25.2	2	4	2	2
	P25976	Nucleolar transcription factor 1	89.5	2	7	2	2	1
	P33174	Chromosome-associated kinesin KIF4	139.4	3	11	2	1	3
	Q91YR1	Twinfilin-1	40.1	2	2	2	2
	Q9JI38	tRNA pseudouridine(38/39) synthase	55.5	2	12	2	2	2
	P04104	Keratin, type II cytoskeletal 1	65.6	5	44	2	5	5
	O70200	Allograft inflammatory factor 1	16.9	2	10	2	2	2
	Q8R010	Aminoacyl tRNA synthase complex-interacting multifunctional protein 2	35.4	2	8	2	2	1
	Q9WUU7	Cathepsin Z	34	2	9	2	2	1
	Q99LX0	Parkinson disease protein 7 homolog	20	2	8	2	2	1
	Q922Y1	UBX domain-containing protein 1	33.6	2	7	2	2	1
	Q9Z0P4	Paralemmin-1	41.6	2	3	2	2
	Q8BWW4	La-related protein 4	79.7	2	13	2	2	2
	P04202	Transforming growth factor beta-1 proprotein	44.3	2	4	2	2	1
	Q6NVF9	Cleavage and polyadenylation specificity factor subunit 6	59.1	2	8	2	2	1
	P56960	Exosome complex component 10	100.9	2	6	2	2	2
	Q14AX6	Cyclin-dependent kinase 12	163.6	2	10	2	2	2
	Q8BLY2	Threonine--tRNA ligase 2, cytoplasmic	91.3	2	9	2	1	2
	P11365	Intracisternal A-particle Gag-related polyprotein	91.5	6	37	2	6	6
	P08730	Keratin, type I cytoskeletal 13	47.7	5	36	2	5	5
	P09242	Alkaline phosphatase, tissue-nonspecific isozyme	57.5	2	12	2	2	2
	Q52KI8	Serine/arginine repetitive matrix protein 1	106.8	2	16	2	2	2
	Q02853	Stromelysin-3	55.4	2	9	2	2	1
	P15532	Nucleoside diphosphate kinase A	17.2	6	53	2	5	5
	P61979	Heterogeneous nuclear ribonucleoprotein K	50.9	2	10	2	2	2
	Q62504	Msx2-interacting protein	398.5	2	12	2	2	2
	B0V2N1	Receptor-type tyrosine-protein phosphatase S	211.8	2	6	2	2	2
	B1AZI6	THO complex subunit 2	182.7	2	18	2	2	2
	P08101	Low affinity immunoglobulin gamma Fc region receptor II	36.7	6	63	2	5	6
	Q9JLQ0	CD2-associated protein	70.4	2	12	2	2	2
	P55200	Histone-lysine N-methyltransferase 2A	429.4	2	7	2	2	2
	Q56A08	G-patch domain and KOW motifs-containing protein	53.8	2	6	2	2	2
	P70318	Nucleolysin TIAR	43.4	2	7	2	2	1
	Q3UMU9	Hepatoma-derived growth factor-related protein 2	74.2	2	7	2	2	1
	Q922K7	Probable 28S rRNA (cytosine-C(5))-methyltransferase	86.7	2	7	2	1	2
	Q6PGH2	Jupiter microtubule associated homolog 2	20	2	11	2	2	2
	Q8R2Q8	Bone marrow stromal antigen 2	19.1	2	8	2	1	2
	O88487	Cytoplasmic dynein 1 intermediate chain 2	68.4	2	13	2	2	2
	Q9D8S9	BolA-like protein 1	14.4	2	7	2	2	1
	Q9DB15	Large ribosomal subunit protein bL12m	21.7	2	12	2	2	2
	Q9ERE7	LRP chaperone MESD	25.2	2	6	2	2	1
	P10711	Transcription elongation factor A protein 1	33.9	2	2	2	2
	P42703	Leukemia inhibitory factor receptor	122.5	2	3	2	2
	P56542	Deoxyribonuclease-2-alpha	38.8	2	7	2	2	1
	P31230	Aminoacyl tRNA synthase complex-interacting multifunctional protein 1	34	2	5	2	2	1
	P06151	L-lactate dehydrogenase A chain	36.5	2	5	2	2	2
