# Supplementary material for: Applying UHPLC-HRAM MS/MS Method to Assess Host Cell Protein Clearance during the Purification Process Development of Therapeutic mAbs
Source: Int J Mol Sci. 2024 Sep 7;25(17):9687. doi: 10.3390/ijms25179687 (PMC11396427; doi:10.3390/ijms25179687)
Supplement: Supplementary file 1 [file ijms-25-09687-s001.zip › Table S2_List of identified HCPs which matched the reported HCPs with the ppm values.xlsx]

## Sheet: Proteins
	Accession	Description	MW [kDa]	# Unique Peptides	Measured ng of HCP per mg of mAb, ppm (Beaumal et al.) [32]
	P05064	Fructose-bisphosphate aldolase A	39.3	45	169.39
	P05063	Fructose-bisphosphate aldolase C	39.4	35	85.84
	Q922R8	Protein disulfide-isomerase A6	48.1	13	69
	P06745	Glucose-6-phosphate isomerase	62.7	39	29.35
	P01887	Beta-2-microglobulin	13.8	4	19.05
	Q8K4F5	sn-1-specific diacylglycerol lipase ABHD11	33.5	12	6.47
	O88531	Palmitoyl-protein thioesterase 1	34.5	7	5.73
	Q91YR9	Prostaglandin reductase 1	35.5	21	4.38
	Q62179	Semaphorin-4B	91.3	14	4.08
	Q8K4Z5	Splicing factor 3A subunit 1	88.5	15	3.97
	B1AZI6	THO complex subunit 2	182.7	2	3.79
	Q569Z6	Thyroid hormone receptor-associated protein 3	108.1	6	3.63
	Q9EPX2	Papilin	138.8	21	3.59
	Q9CZ44	NSFL1 cofactor p47	40.7	17	3.12
	Q68FL6	Methionine--tRNA ligase, cytoplasmic	101.4	6	3.07
	O88569	Heterogeneous nuclear ribonucleoproteins A2/B1	37.4	11	3.04
	Q8BGD9	Eukaryotic translation initiation factor 4B	68.8	12	2.98
	Q99KN9	Clathrin interactor 1	68.5	7	2.41
	P17225	Polypyrimidine tract-binding protein 1	59.3	5	2.39
	Q8C7U7	Polypeptide N-acetylgalactosaminyltransferase 6	71.5	28	2.35
	Q923D2	Flavin reductase (NADPH)	22.2	10	2.16
	Q9WTP6	Adenylate kinase 2, mitochondrial	26.5	14	2.12
	Q8CGC7	Bifunctional glutamate/proline--tRNA ligase	170	9	2.07
	Q9ER00	Syntaxin-12	31.2	10	1.94
	Q3TLH4	Protein PRRC2C	310.7	12	1.85
	Q6KCD5	Nipped-B-like protein	315.3	9	1.82
	Q9Z0X1	Apoptosis-inducing factor 1, mitochondrial	66.7	14	1.8
	Q920B9	FACT complex subunit SPT16	119.7	3	1.66
	Q03173	Protein enabled homolog	85.8	10	1.62
	Q8K019	Bcl-2-associated transcription factor 1	105.9	6	1.53
	Q9CQF3	Cleavage and polyadenylation specificity factor subunit 5	26.2	9	1.51
	F6ZDS4	Nucleoprotein TPR	273.8	10	1.33
	P26928	Hepatocyte growth factor-like protein	80.6	16	1.18
	P08101	Low affinity immunoglobulin gamma Fc region receptor II	36.7	2	1.07
	O35143	ATPase inhibitor, mitochondrial	12.2	6	0.99
	Q6PB93	Polypeptide N-acetylgalactosaminyltransferase 2	64.5	25	0.78
	Q9D4H8	Cullin-2	86.8	3	0.78
	P60335	Poly(rC)-binding protein 1	37.5	9	0.76
	Q99K48	Non-POU domain-containing octamer-binding protein	54.5	5	0.75
	O88967	ATP-dependent zinc metalloprotease YME1L1	80	9	0.71
	P08249	Malate dehydrogenase, mitochondrial	35.6	10	0.68
	Q9D1M4	Eukaryotic translation elongation factor 1 epsilon-1	19.8	10	0.63
	Q8CHU3	Epsin-2	63.4	5	0.61
	Q68FF6	ARF GTPase-activating protein GIT1	85.2	7	0.58
	Q9CR16	Peptidyl-prolyl cis-trans isomerase D	40.7	6	0.58
	P17892	Pancreatic lipase-related protein 2	54	8	0.51
	Q61035	Histidine--tRNA ligase, cytoplasmic	57.4	3	0.51
	Q3UEB3	Poly(U)-binding-splicing factor PUF60	60.2	7	0.49
	P32020	Sterol carrier protein 2	59.1	5	0.49
	Q9CQE1	Protein NipSnap homolog 3B	28.3	10	0.48
	Q9D8B3	Charged multivesicular body protein 4b	24.9	6	0.48
	Q9WVA4	Transgelin-2	22.4	5	0.48
	Q9Z1D1	Eukaryotic translation initiation factor 3 subunit G	35.6	4	0.44
	Q99PL5	Ribosome-binding protein 1	172.8	8	0.43
	P21460	Cystatin-C	15.5	4	0.43
	Q62093	Serine/arginine-rich splicing factor 2	25.5	4	0.43
	Q8C0M9	Isoaspartyl peptidase/L-asparaginase	33.9	2	0.43
	Q78JW9	Ubiquitin domain-containing protein UBFD1	40.1	3	0.42
	Q9DBP5	UMP-CMP kinase	22.2	4	0.41
	P40124	Adenylyl cyclase-associated protein 1	51.5	9	0.38
	Q91VM5	RNA binding motif protein, X-linked-like-1	42.1	4	0.38
	Q60864	Stress-induced-phosphoprotein 1	62.5	19	0.35
	P97807	Fumarate hydratase, mitochondrial	54.3	18	0.32
	P49312	Heterogeneous nuclear ribonucleoprotein A1	34.2	9	0.31
	Q3U9G9	Delta(14)-sterol reductase LBR	71.4	3	0.27
	Q8VIJ6	Splicing factor, proline- and glutamine-rich	75.4	5	0.24
	Q62417	Sorbin and SH3 domain-containing protein 1	143	3	0.24
	O08583	THO complex subunit 4	26.9	3	0.23
	Q61545	RNA-binding protein EWS	68.4	4	0.22
	Q61335	B-cell receptor-associated protein 31	27.9	4	0.21
	Q9QUN3	B-cell linker protein	50.6	8	0.2
	O35166	Golgi SNAP receptor complex member 2	24.7	5	0.19
	Q8R2Q8	Bone marrow stromal antigen 2	19.1	2	0.19
	Q9QUR8	Semaphorin-7A	74.9	11	0.18
	Q8K2Q9	Shootin-1	71.3	3	0.18
	P70372	ELAV-like protein 1	36.1	8	0.15
	Q9D2M8	Ubiquitin-conjugating enzyme E2 variant 2	16.4	6	0.14
	Q8VEJ9	Vacuolar protein sorting-associated protein 4A	48.9	4	0.13
	P63017	Heat shock cognate 71 kDa protein	70.8	11	0.12
	P29341	Polyadenylate-binding protein 1	70.6	10	0.12
	P45878	Peptidyl-prolyl cis-trans isomerase FKBP2	15.3	8	0.12
	Q6PDM2	Serine/arginine-rich splicing factor 1	27.7	5	0.1
	O55131	Septin-7	50.5	4	0.1
	Q9D7P6	Iron-sulfur cluster assembly enzyme ISCU	18.1	7	0.09
	P49710	Hematopoietic lineage cell-specific protein	54.2	5	0.09
	Q5RKZ7	Molybdenum cofactor biosynthesis protein 1	69.8	3	0.09
	P10126	Elongation factor 1-alpha 1	50.1	15	0.08
	P54103	DnaJ homolog subfamily C member 2	71.7	6	0.08
	Q9DBG7	Signal recognition particle receptor subunit alpha	69.6	3	0.08
	P34152	Focal adhesion kinase 1	119.2	7	0.07
	Q03402	Cysteine-rich secretory protein 3	27.3	3	0.06
	P54227	Stathmin	17.3	6	0.05
	Q9ES89	Exostosin-like 2	37.4	4	0.05
	P35700	Peroxiredoxin-1	22.2	10	0.04
	Q91VX2	Ubiquitin-associated protein 2	117.9	2	0.04
	P18242	Cathepsin D	44.9	7	0.03
	P99029	Peroxiredoxin-5, mitochondrial	21.9	7	0.02
	P09411	Phosphoglycerate kinase 1	44.5	6	0.02
	P30681	High mobility group protein B2	24.1	5	0.02
	Q6A0A2	La-related protein 4B	81.6	7	0.01
	Q9CXW3	Calcyclin-binding protein	26.5	6	0.01
	Q9D706	RNA polymerase II-associated protein 3	74.1	4	0.01
	P19157	Glutathione S-transferase P 1	23.6	4	0.007
	O70200	Allograft inflammatory factor 1	16.9	2	0.007
