# Supplementary material for: Applying UHPLC-HRAM MS/MS Method to Assess Host Cell Protein Clearance during the Purification Process Development of Therapeutic mAbs
Source: Int J Mol Sci. 2024 Sep 7;25(17):9687. doi: 10.3390/ijms25179687 (PMC11396427; doi:10.3390/ijms25179687)
Supplement: Supplementary file 1 [file ijms-25-09687-s001.zip › Table S3_List of identified HCPs from the Proteins A pool Trastuzumab sample.xlsx]

## Sheet: Proteins
	Accession	Description	MW [kDa]	# Peptides	# PSMs	# Unique Peptides	# Peptides (by Search Engine): CHIMERYS	# Peptides (by Search Engine): Sequest HT
	A0A8C2QCY3	Thrombospondin 1	129.9	52	462	52	32	52
	A0A8C2MR09	Eukaryotic translation elongation factor 2	95.2	39	274	38	30	38
	A0A8C2MWG9	FAT atypical cadherin 1	507.7	37	131	37	32	24
	A0A8C2N3A8	Heparan sulfate proteoglycan 2	469.3	36	157	36	27	31
	A0A9J7K853	Pyruvate kinase	64.6	35	359	35	27	33
	G3HNJ3	Clusterin	51.7	33	744	33	25	33
	G3I1V3	Fibronectin	273.3	33	179	33	21	30
	G3H3Q1	Pyruvate kinase	51.5	32	328	32	26	30
	G3HBI1	Peroxidasin	165.3	30	156	30	24	24
	A0A8C2MY60	HtrA serine peptidase 1	51.2	29	282	29	17	28
	A0A8C2MAL7	Semaphorin-3C	86.1	27	183	27	20	23
	A0A061IQS8	Semaphorin-3E	97.2	24	117	24	14	19
	A0A8C2LZW1	Filamin A	281	26	77	24	19	18
	A0A8C2QC84	T-complex protein 1 subunit theta	59.5	23	122	23	22	19
	P50310	Phosphoglycerate kinase 1	44.5	23	118	23	18	18
	G3I8R9	Endoplasmic reticulum chaperone BiP	72.3	23	188	21	23	20
	A0A9J7J6G5	Prosaposin	58.6	20	156	20	9	20
	A0A8C2MDL6	T-complex protein 1 subunit delta	58.1	21	118	20	16	19
	A0A9J7GNK5	Alpha-enolase	47.1	21	160	19	16	21
	A0A8C2MAQ7	Laminin subunit beta 1	202	19	70	19	15	14
	G3H6V7	Lipoprotein lipase	50.5	19	185	19	13	19
	G3H7K5	T-complex protein 1 subunit epsilon	59.5	19	80	18	15	15
	G3GUU5	Transketolase	67.7	17	95	17	14	13
	G3H8V4	Phospholipid transfer protein	54.3	17	170	17	13	17
	P69893	Tubulin beta-5 chain	49.6	17	138	17	13	17
	A0A061I5D1	Heat shock cognate 71 kDa protein	73.8	28	205	17	26	25
	A0A8C2QK49	Lysosomal alpha-glucosidase	106	16	88	16	14	14
	G3GXD7	Fatty acid synthase	271.7	16	44	16	15	9
	A0A9J7J9B6	Metalloendopeptidase	111.8	20	111	16	12	18
	G3HCV4	Alpha-mannosidase	113.9	16	85	16	16	14
	A0A3L7H9R3	Protein disulfide-isomerase	57.1	15	73	15	13	12
	A0A8C2LSK1	ATP-dependent RNA helicase	46.1	15	62	15	13	14
	A0A8C2LHM0	6-phosphogluconate dehydrogenase, decarboxylating	53.3	15	65	15	12	11
	A0A9J7F868	Collagen alpha-1(VI) chain	109.7	15	60	15	12	10
	A0A8C2LYQ4	Nidogen-1	136.6	15	84	15	11	12
	G3I4H6	Fructose-bisphosphate aldolase	39.4	15	71	15	12	11
	G3HG83	T-complex protein 1 subunit gamma	60.6	14	59	14	11	12
	G3I2M1	T-complex protein 1 subunit zeta	57.9	14	65	14	12	14
	G3HZ42	T-complex protein 1 subunit beta	57.5	14	62	14	13	10
	G3IBG3	E1 ubiquitin-activating enzyme	117.6	14	59	14	13	12
	A0A9J7JWV5	Carboxypeptidase	51.2	14	83	14	11	14
	A0A061I523	Procollagen C-endopeptidase enhancer	50.4	13	90	13	7	12
	G3H3E4	Galectin-3-binding protein	63.8	13	53	13	10	8
	A0A8C2MUK8	Heat shock protein HSP 90-beta	83.2	28	197	13	25	26
	A0A9J7JA06	Staphylococcal nuclease domain-containing protein	103.4	13	37	13	11	9
	G3GUR1	complement subcomponent C1r	80	13	68	13	10	9
	A0A8C2LPX1	T-complex protein 1 subunit eta	59.4	13	65	13	11	9
	G3H0L9	Cathepsin B	37.5	13	137	13	7	13
	G3I255	L-lactate dehydrogenase	42.1	13	74	13	8	13
	G3HQM6	Endoplasmin	92.6	13	69	12	13	11
	G3HRK9	Matrix metallopeptidase 19	58.9	12	49	12	8	12
	G3HH30	Aldo-keto reductase family 1 member B1	35.8	14	61	12	10	10
	A0A061IC58	Elongation factor 1-gamma	51.7	12	72	12	11	11
	G3GVD0	Actin beta	41.7	25	356	12	19	24
	G3IG23	Alanine--tRNA ligase	106.8	11	47	11	11	7
	P18279	T-complex protein 1 subunit alpha	60.3	11	60	11	9	10
	A0A9J7GPM7	Procollagen-lysine,2-oxoglutarate 5-dioxygenase 1	84.6	11	40	11	11	7
	G3H1W4	Tubulointerstitial nephritis antigen like 1	52.5	11	60	11	7	10
	Q9JKY1	Peroxiredoxin-1	22.2	14	76	11	11	13
	A0A061ILB4	S-(hydroxymethyl)glutathione dehydrogenase	39.6	11	60	11	8	10
	A0A8C2QHB3	Small ribosomal subunit protein uS3	30.9	11	48	11	7	11
	A0A8C2MBB0	Small ribosomal subunit protein RACK1	35.1	11	53	11	8	9
	A0A8C2QF35	Granulin precursor	65.4	10	61	10	6	9
	A0A8C2N272	Triosephosphate isomerase	30.6	10	57	10	7	10
	A0A9J7JBR7	Tripeptidyl-peptidase 1	62.5	10	66	10	9	9
	A0A8C2QHX8	Heat shock protein HSP 90-alpha	82.4	23	142	9	22	22
	G3IDM2	Cofilin-1	18.5	9	53	9	3	9
	A0A8C2MME4	Follistatin like 1	34.6	9	38	9	2	9
	A0A061IKY1	Lumican	86.2	9	32	9	8	6
	Q540F6	Elongation factor 1-alpha	50.1	17	178	9	14	16
	A0A9J7FW08	Beta-glucuronidase	76.7	9	44	9	8	7
	Q7SIA2	Bifunctional glutamate/proline--tRNA ligase	169.7	9	44	9	8	8
	A0A9J7K9H7	Echinoderm microtubule-associated protein-like 2 isoform X2	86.3	13	67	9	12	10
	G3IIE7	Procollagen-lysine,2-oxoglutarate 5-dioxygenase 1	75.9	9	37	9	9	7
	A0A8C2MT86	Glutathione S-transferase	23.6	8	67	8	7	7
	G3HQY6	Lipase	45.6	8	59	8	7	8
	A0A9J7F3T2	Importin-5 isoform X2	120.5	8	30	8	7	6
	G3HES3	Exportin-2	110.3	8	21	8	6	3
	G3I6T1	Phospholipase B-like	65.5	8	30	8	7	6
	A0A8C2MAK5	Cullin-associated NEDD8-dissociated protein 1	136.3	8	40	8	8	4
	G3HCX8	Calreticulin	48.2	8	42	8	8	7
	A0A9J7EYX9	WD repeat-containing protein 1 isoform X2	66.3	8	41	8	6	8
	G3HRK0	Proliferation-associated 2G4	43.7	8	40	8	6	7
	A0A8C2LPG3	Protein disulfide-isomerase	56.8	8	43	8	7	6
	A0A3L7HUQ4	Out at first protein homolog	31.6	8	36	8	6	5
	A0A8C2MJP9	Heterogeneous nuclear ribonucleoprotein K	53.6	8	41	8	6	6
	A0A9J7EZM5	EGF-containing fibulin-like extracellular matrix protein 1 isoform X2	57.2	8	29	8	6	6
	G3HMV7	Alpha-L-fucosidase	53.3	8	58	8	8	7
	A0A8C2QG66	CMP-N-acetylneuraminate-beta-galactosamide-alpha-2,3-sialyltransferase 1	38.8	8	40	8	7	8
	A0A9J7HGI5	Importin-4 isoform X1	121.9	8	17	8	8
	G3HQ45	protein-synthesizing GTPase	51.1	8	26	8	5	7
	B8Y440	Sialidase-1	44.6	8	24	8	5	5
	G3HDQ2	Malate dehydrogenase	36.4	8	30	8	7	4
	A0A8C2LP82	Pigment epithelium-derived factor isoform X2	46.4	7	38	7	7	7
	G3HBP8	Small ribosomal subunit protein uS5	31.2	7	43	7	6	6
	A0A8C2QDX7	Small ribosomal subunit protein uS2	32.8	7	21	7	4	7
	A0A9J7JJT4	Lactadherin isoform X5	53.6	7	54	7	7	6
	G3I3Y6	Glutathione S-transferase	25	7	64	7	6	7
	A0A9J7JZI9	Renin receptor	40	7	48	7	6	7
	G3IF62	Ras GTPase-activating-like protein IQGAP1	191.3	7	15	7	7	1
	A0A8C2M7T8	ATP-dependent 6-phosphofructokinase	85.3	7	20	7	7	4
	A0A3L7GNI5	Profilin OS=Cricetulus griseus OX=10029 GN=Pfn1 PE=3 SV=1	14.9	7	43	7	6	7
	A0A8C2M125	Isochorismatase domain-containing protein 1	32	7	30	7	7	4
	A0A8C2M2A7	Platelet-activating factor acetylhydrolase	49.2	7	28	7	6	6
	G3HC47	Glucosylceramidase	57.4	7	21	7	6	4
	A0A8C2N5R4	Aspartate--tRNA ligase, cytoplasmic	57.1	7	22	7	7	3
	A0A8C2MCT4	Carboxypeptidase	56.1	7	33	7	6	6
	A0A8C2MPY2	Metalloproteinase inhibitor 2	24.3	6	20	6	2	6
	A0A3L7IMK5	Ras-related protein Rab-1A	22.7	7	30	6	6	4
	A0A3L7HLU5	Plasminogen activator inhibitor 1	45.2	6	27	6	6	4
	A0A8C2MZH1	Biliverdin reductase B	22.2	6	56	6	6	4
	Q6W3F5	Tumor necrosis factor-alpha-converting enzyme mutant variant M2b	93	6	27	6	5	5
	A0A9J7J813	Peptidyl-prolyl cis-trans isomerase	17.9	6	27	6	4	6
	B2ZA78	Trifunctional purine biosynthetic protein adenosine-3	107.4	6	17	6	5	4
	A0A8C2LN33	Vitamin K-dependent protein S	74.7	6	21	6	6	3
	A0A8C2MQZ1	ATP-citrate synthase	120.7	6	20	6	5	4
	A0A061HZ51	C-1-tetrahydrofolate synthase, cytoplasmic	102.3	6	21	6	5	4
	A0A9J7HAE3	Farnesyl pyrophosphate synthase	48.2	6	30	6	4	5
	G3GXS2	EMILIN-1	107.2	6	18	6	6	3
	G3HIS0	26S proteasome non-ATPase regulatory subunit 6	45.5	6	14	6	6	1
	A0A061IQJ9	Protein S100-A6	28.4	6	59	6	6	6
	A0A8C2MAC8	Importin subunit beta-1 isoform X2	97.1	6	22	6	6	3
	A0A9J7EZ11	Acid ceramidase	50.3	6	27	6	5	3
	G3HGP4	Acetyl-CoA acetyltransferase, cytosolic	41	6	32	6	6	4
	A0A061I451	Nucleobindin-1	56.3	6	19	5	5	5
	A0A8C2M6V3	Large ribosomal subunit protein uL11	18.5	5	27	5	3	5
	A0A061IC10	Vacuolar protein sorting-associated protein 35	91.8	5	14	5	4	2
	A0A061I4G4	Pro-cathepsin H	41.9	5	11	5	4	2
	A0A8C2LDB4	Nucleophosmin	32.6	5	25	5	4	5
	G3HN89	Palmitoyl-protein thioesterase 1	34.5	5	20	5	5	3
	G3H7Z2	Transgelin	22.4	5	36	5	4	4
	A0A8C2LY38	ribose-5-phosphate isomerase	32.5	5	15	5	4	4
	A0A8C2LCW7	Vesicle amine transport 1	42.9	5	28	5	4	5
	A0A9J7GJH0	thioredoxin-dependent peroxiredoxin	34.1	8	35	5	8	6
	P57761	Proliferating cell nuclear antigen	28.8	5	24	5	4	5
	P55262	Adenosine kinase	40.2	5	12	5	4	3
	G3I018	26S proteasome non-ATPase regulatory subunit 7	36.5	5	23	5	4	3
	A0A8C2LCJ3	Inter-alpha-trypsin inhibitor heavy chain 5	106.5	5	18	5	5	4
	G3I973	Hypoxia up-regulated protein 1	111.4	5	30	5	4	3
	P48538	Galectin-1	14.8	5	21	5	3	4
	A0A061ID46	Neutral alpha-glucosidase AB isoform 1	109.4	5	12	5	5	1
	A0A8C2N2D8	Serpin H1	46.5	5	32	5	5	3
	A0A061I994	CD109 antigen isoform 2	167.7	5	12	5	4	3
	A0A061IHI0	40S ribosomal protein S12	14.5	5	23	5	1	5
	A0A8C2MF66	GTP-binding nuclear protein Ran	24.4	5	24	5	4	4
	G3I1V4	Bifunctional purine biosynthesis protein ATIC	64.6	5	11	5	5	1
	A0A8C2LX46	LDL receptor related protein 1	504.3	5	6	5	4	1
	A0A8C2LNT2	Sulfhydryl oxidase	82.3	5	21	5	4	4
	A0A8C2M7B0	Serpin B6	45.3	5	19	5	5	3
	A0A061IEQ5	Sphingomyelin phosphodiesterase	69.9	5	12	5	2	4
	A0A061IJC4	glutathione transferase	89.5	4	11	4	3	4
	A0A8C2LLJ7	Glyceraldehyde-3-phosphate dehydrogenase	37.6	16	198	4	15	15
	G3HIQ0	threonine--tRNA ligase	83.4	4	21	4	4	2
	G3GTT2	C-C motif chemokine	15.8	4	24	4	3	4
	A0A061IH04	Nucleobindin-2-like protein	52.9	5	13	4	5	2
	A0A9J7FHF3	Aminopeptidase	107.3	4	14	4	4	3
	A0A061I5M8	Protein ADP-ribosylarginine hydrolase-like protein	87.8	4	6	4	3	2
	A0A061II04	Protein S100	11.9	4	21	4	1	4
	A0A3L7HAC5	Large ribosomal subunit protein uL18	34.4	4	9	4	3	2
	A0A061IN68	TGF-beta receptor/activin receptor, type I/II containing protein	36.2	4	21	4	1	4
	G3GVX1	Ribosome-binding protein 1	216.6	4	17	4	4	3
	A0A9J7GC45	26S proteasome non-ATPase regulatory subunit 12	52.9	4	10	4	3	2
	A0A061I739	Transforming protein RhoA	24.6	4	14	4	1	4
	G3IEF1	Ferritin	21.5	5	34	4	4	5
	G3H2T7	Histone H3.2	29.6	6	33	4	5	4
	A0A061I1I7	RNA helicase	265.1	4	8	4	2	2
	G3HKG8	Small ribosomal subunit protein eS1	29.9	4	18	4	3	3
	A0A9J7FV90	Adenine phosphoribosyltransferase	19.4	4	18	4	4	2
	G3I5L3	Annexin	38.8	4	10	4	3	3
	G3HPV7	Histone H4	21.8	8	57	4	7	7
	A0A3L7H1I9	Ribose-phosphate pyrophosphokinase 1	34.8	4	14	4	3	2
	G3HYG7	DnaJ homolog subfamily B member 11	40.5	4	6	4	3	2
	G3HCW9	Peroxiredoxin-2	21.8	4	46	4	4	4
	A0A9J7H1L8	Exostosin-2 isoform X1	85.7	4	20	4	4	3
	A0A9J7GN51	Transcription intermediary factor 1-beta isoform X2	122.7	4	19	4	4	3
	A0A9J7GDP4	CAD protein	244.7	4	9	4	4	1
	A0A8C2MCC1	Coatomer subunit beta	107	4	6	4	4
	A0A9J7JPC0	Coiled-coil domain-containing protein 80	107.3	4	9	4	4	2
	A0A8C2MBZ2	Epidermal growth factor-containing fibulin-like extracellular matrix protein 2	51.3	4	17	4	3	4
	G3HFM4	Filamin-B	277.7	6	18	4	6	2
	A0A9J7JMH9	Chondroitin sulfate proteoglycan 4	251.9	4	8	4	3	2
	A0A3L7HPU9	60S acidic ribosomal protein P0	34.2	4	20	4	4	2
	A0A061IKI0	Protein S100-A10	20.9	4	40	4	4	3
	A0A8C2QKC2	Triokinase/FMN cyclase	59.3	4	18	4	4	2
	A0A061HUL7	Glucose-6-phosphate 1-dehydrogenase	145.7	4	12	4	4	3
	A0A061I835	Heat shock protein 105 kDa	96.4	4	18	4	4	4
	A0A8C2QEV2	Carbonyl reductase (NADPH)	30.7	4	8	4	4	1
	A0A8C2QGW9	Platelet-derived growth factor C	38.7	4	22	4	4	4
	A0A061I1J1	Plastin-3	77.8	4	14	4	4	2
	A0A061IEH1	Myosin-9	268.4	4	11	4	4
	G3HAN8	Adenosylhomocysteinase	47.6	4	16	4	4	4
	A0A8C2LRM9	14-3-3 protein epsilon	29.2	7	35	4	7	5
	A0A9J7HCK9	Chloride intracellular channel protein	28.1	4	19	4	3	4
	A0A8C2QG32	Annexin	38.6	4	8	4	4	2
	G3HAF4	Splicing factor 3B subunit 3	135.5	4	5	4	4
	G3HZY1	RuvB-like helicase	57.2	3	5	3	3
	A0A8C2MZ99	U5 small nuclear ribonucleoprotein 200 kDa helicase	244.4	3	6	3	3
	G3I8F9	Keratin, type I cytoskeletal 14	52.6	4	32	3	4	4
	A0A8C2M6L2	Ras-related C3 botulinum toxin substrate 1	23.4	4	14	3	2	4
	G3IE21	Aldose reductase-related protein 2	36.3	4	22	3	4	3
	A0A8C2MWM2	26S proteasome non-ATPase regulatory subunit 1	105.8	3	3	3	3
	A0A8C2LA40	Interleukin 11	21.5	3	15	3	3	3
	A0A8C2MNJ1	Complement C1s	77.7	3	10	3	3	3
	A0A8C2MMF7	Plectin	534	3	9	3	3	1
	Q2MH30	Dihydrofolate reductase	21.6	3	20	3	3	3
	G3HID3	Coatomer subunit gamma	97.5	4	8	3	4	1
	G3I5R0	Angiopoietin-related protein 4	45.3	3	19	3	2	3
	A0A8C2M5Z9	Protein arginine N-methyltransferase 5	72.7	3	7	3	3	1
	G3IEU2	protein deglycase	19.9	3	9	3	3	2
	A0A8C2MV34	peptidylprolyl isomerase	51.6	3	8	3	3	1
	A0A061HYZ1	Peroxiredoxin-6	25.9	3	11	3	3	2
	A0A9J7K4Y0	Dystroglycan 1	97.1	3	20	3	3	3
	A0A3L7IA10	Large ribosomal subunit protein eL22	14.8	3	22	3	2	3
	G3I4E8	Fatty acid-binding protein, adipocyte	14.7	3	7	3	3	1
	A0A8C2MT42	Heterogeneous nuclear ribonucleoprotein U	89.4	3	15	3	3	2
	A0A8C2M5J1	26S proteasome non-ATPase regulatory subunit 11	47.5	3	6	3	3
	A0A061I0H5	AP-1 complex subunit beta-1-like isoform 1	108.5	3	5	3	3
	A0A061IBI6	26S proteasome non-ATPase regulatory subunit 2	100.1	3	11	3	3	2
	G3GU60	Phosphatidylethanolamine-binding protein 1	20.9	3	19	3	3	3
	A0A061IFF1	Heterogeneous nuclear ribonucleoprotein A1	38.8	4	21	3	4	3
	A0A3L7IHP4	peptidylprolyl isomerase	40.8	3	6	3	2	1
	A0A8C2MNR7	Tryptophan--tRNA ligase, cytoplasmic	54.2	3	12	3	3	1
	A0A8C2MFY8	Ig-like domain-containing protein	44.2	4	109	3	1	4
	A0A061I9K1	ATP-binding cassette sub-family E member 1	73.3	3	7	3	2	2
	G3I3H2	Large ribosomal subunit protein P2	11.7	3	19	3	2	3
	A0A8C2QJM9	Actin-related protein 2	44.7	3	12	3	2	2
	G3HLL4	116 kDa U5 small nuclear ribonucleoprotein component	109.4	4	20	3	4	2
	A0A9J7H8W3	Endoplasmic reticulum lectin	81.9	3	11	3	3	2
	G3H066	H(+)-transporting two-sector ATPase	68.3	3	13	3	3
	A0A8C2MZX3	Ribosomal protein	24.9	3	14	3	2	3
	A0A061II46	F-actin-capping protein subunit beta	35.5	3	7	3	3	1
	A0A8C2LNQ1	Heat shock 70 kDa protein 13	51.9	3	8	3	3	1
	G3I5N6	Insulin-like growth factor-binding protein 4	27.7	3	22	3	2	3
	G3I7A8	Proteasome subunit alpha type-5 (Fragment)	131.2	3	5	3	3	2
	A0A9J7G3C7	Perilipin-4 isoform X10	121.4	3	6	3	3	3
	G3H7Y0	Coatomer subunit alpha	138.2	3	5	3	3	1
	A0A9J7FL07	Lysine--tRNA ligase	71.4	3	10	3	3	2
	A0A061I8U9	Beta-hexosaminidase	62.6	3	3	3	3
	G3I4W7	Cathepsin D	44.1	3	18	3	3	3
	G3HY08	Macrophage migration inhibitory factor	12.4	3	44	3	2	2
	A0A061INU9	serine--tRNA ligase	61.4	3	18	3	3	3
	A0A9J7F096	General vesicular transport factor p115 isoform X2	107.8	3	6	3	3
	G3I2F5	Barrier-to-autointegration factor	10.1	3	26	3	2	3
	G3HMW7	Inositol monophosphatase 2	49.4	3	9	3	3	1
	G3HU51	Isocitrate dehydrogenase [NADP]	46.7	3	10	3	3	2
	A0A8C2MLW9	Large ribosomal subunit protein eL30	12.8	3	12	3	1	3
	A0A8C2LYC6	Retinoic acid receptor responder protein 2	18.7	3	13	3	2	3
	A0A061IN58	Amidophosphoribosyltransferase	57.3	3	7	3	3	1
	Q9EPP7	cathepsin X	34	3	16	3	3	2
	G3HHR3	Vimentin	53.7	5	17	3	5	4
	G3HC31	Protein S100	10	3	39	3	3	3
	A0A9J7G9E2	Catalase	63.1	3	13	3	3	3
	G3H2W6	Extracellular matrix protein 1	63.2	3	10	3	3	1
	A0A9J7JY68	Alpha-L-iduronidase isoform X2	77.6	3	14	3	2	3
	A0A061IN17	Eukaryotic translation initiation factor 5A-1	26	3	13	3	3	3
	G3H533	Peptidyl-prolyl cis-trans isomerase	23.6	3	13	3	3	2
	A0A061I3E6	Protein-tyrosine sulfotransferase	42.8	3	6	3	3	2
	A0A3L7H764	Small ribosomal subunit protein uS4	22.6	3	11	3	2	2
	A0A8C2QIW2	Glycerol-3-phosphate dehydrogenase [NAD(+)]	38.2	3	4	3	3
	A0A9J7JUL8	Septin-9 isoform X3	68	3	9	3	3	1
	A0A8C2M5T6	Spermidine synthase	33.9	3	14	3	3	2
	A0A9J7F8X4	Calsyntenin-1 isoform X2	109	3	19	3	3	2
	A0A098KXC9	26S proteasome non-ATPase regulatory subunit 13	42.8	3	13	3	3	2
	G3I7Z8	Importin-7	119.4	3	7	3	3	2
	A0A3L7HMN9	Dynein light chain	10.4	3	17	3	2	2
	G3IKE2	Small ribosomal subunit protein uS8	14.8	3	7	3	2	2
	A0A3L7I0Y6	Caveolae-associated protein 3	27.9	3	13	3	3	2
	A0A9J7J1E6	Dystonin isoform X12	877.8	3	20	3	3	1
	G3IBH0	Metalloproteinase inhibitor 1	22.4	3	8	3	2	3
	G3H6B2	dynamin GTPase	100	3	8	3	3	1
	A0A8C2MPM6	Sema domain, immunoglobulin domain (Ig), short basic domain, secreted, (semaphorin) 3B	83	3	8	3	2	2
	A0A8C2M9S5	Heterogeneous nuclear ribonucleoprotein F	45.7	3	5	3	2	1
	G3HP75	D-3-phosphoglycerate dehydrogenase	56.5	3	13	3	2	2
	A0A8C2QF63	G1 to S phase transition 1	68.5	3	9	3	2	2
	A0A9J7GDD4	Myb-binding protein 1A isoform X3	152.3	2	12	2	2	2
	A0A9J7GEN4	Keratin, type I cytoskeletal 9 isoform X2	65.5	2	12	2	1	2
	A0A8C2MQT0	S-methyl-5'-thioadenosine phosphorylase	31	2	3	2	2	1
	A0A8C2MVQ0	ubiquitinyl hydrolase 1	290.5	2	2	2	2
	A0A8C2N085	Platelet-derived growth factor receptor beta	122.9	2	4	2	2	1
	A0A8C2N1C9	Procollagen C-endopeptidase enhancer 2	45.2	2	10	2	2	2
	G3GSU4	Peptidyl-cysteine S-nitrosylase GAPDH	17.2	7	159	2	7	6
	A0A8C2N2K9	MAM domain containing 2	77.6	2	2	2	1	1
	A0A061I6N9	Actin-related protein 2/3 complex subunit 1B	68.4	2	9	2	1	2
	A0A8C2MP66	Elongin-A	99.9	2	13	2	1	2
	A0A8C2MK02	Hsc70-interacting protein isoform X2	41.2	2	8	2	2	1
	A0A061IJD8	RNA transcription, translation and transport factor protein	28.1	2	4	2	2	1
	G3IJD1	RNA helicase	72.6	2	3	2	2	1
	A0A061IEH0	ATPase Asna1	39.6	2	8	2	2	2
	A0A8C2MRW7	Nuclear pore complex protein Nup93	93.3	2	3	2	2
	A0A8C2QMJ7	Alpha-galactosidase	47.8	2	3	2	2
	A0A8C2M148	Tissue factor pathway inhibitor	34.4	2	11	2	1	2
	A0A8C2LGT8	Obg-like ATPase 1	44.7	2	7	2	2	1
	A0A9J7J4R3	Myosin light polypeptide 6	17.1	2	8	2	2	2
	A0A9J7G5B3	Small glutamine-rich tetratricopeptide repeat-containing protein alpha isoform X1	34.2	2	3	2	2	1
	G3GWL9	Uncharacterized protein	29.8	2	6	2	2	1
	A0A061ICY3	Pantetheinase	56.7	2	4	2	2	2
	A0A9J7H8T3	Disintegrin and metalloproteinase domain-containing protein 15 isoform X3	94.9	2	4	2	2	1
	A0A8C2MYE1	Neogenin 1	163.5	2	6	2	2
	A0A061I412	Collagen alpha-1(XII) chain	348.9	2	3	2	2
	A0A8C2MDN3	Sushi repeat containing protein X-linked	51.8	2	8	2	2	1
	A0A8C2LHH8	Serine-threonine kinase receptor-associated protein	38.5	2	12	2	2	2
	A0A8C2MCQ6	Protein disulfide-isomerase A6	48.7	2	3	2	2
	G3HX83	Ras-related protein Rab-14	23.9	3	18	2	3	2
	G3I0W1	Alpha-enolase	15.4	4	25	2	2	3
	A0A8C2QCM0	Phosphoglycerate mutase	28.8	2	10	2	2	2
	A0A8C2M4T3	ADP-ribosylation factor	20.7	4	12	2	3	3
	A0A8C2MEZ2	Nucleosome assembly protein 1 like 4	43.9	2	8	2	2	1
	A0A9J7G3N1	Protein CREG1 isoform X1	26.4	2	2	2	2
	A0A8C2MHK1	1-alkyl-2-acetylglycerophosphocholine esterase	25.6	2	2	2	1	1
	A0A8C2NAQ1	Asparagine--tRNA ligase, cytoplasmic	64.2	2	5	2	1	2
	G3I0F7	Alpha-galactosidase	47.2	2	5	2	1	1
	A0A9J7FQR4	Dickkopf-related protein 3 isoform X1	38.4	2	5	2	2	1
	P18708	Vesicle-fusing ATPase	82.5	2	4	2	2
	A0A3L7GMZ6	Proteasome subunit beta	25.2	2	7	2	2	1
	A0A8C2LJN1	Complement C3	186.1	2	3	2	2
	A0A9J7GL87	Ubiquitin-conjugating enzyme E2 variant 2	26.7	2	5	2	2	1
	G3I1S5	glyceraldehyde-3-phosphate dehydrogenase (phosphorylating)	21.2	8	104	2	7	7
	G3I004	Small ribosomal subunit protein uS17	18.4	2	3	2	2	1
	G3HRN0	ATP synthase subunit beta	56.9	2	3	2	1	1
	A0A9J7KCA8	Protein transport protein Sec31A	135.8	2	3	2	2
	A0A9J7GKU3	Eukaryotic translation initiation factor 3 subunit H	39.8	2	6	2	1	2
	G3I2H6	Beta-1,4-glucuronyltransferase 1	47.5	2	8	2	2	1
	A0A061I4E3	Inosine-5'-monophosphate dehydrogenase=1	58.4	2	3	2	2	1
	A0A9J7FI07	alpha-1,2-Mannosidase	82.2	2	3	2	1	1
	A0A8C2MHF2	type I protein arginine methyltransferase	42.4	2	5	2	2	1
	G3I2D3	Small ribosomal subunit protein uS10	15.2	2	10	2	2	2
	G3HIM4	Cell division control protein 42 homolog	21.2	3	11	2	1	3
	A0A8C2QKX5	Ribonucloprotein	14.2	2	10	2	1	2
	G3ICY6	Small ribosomal subunit protein eS17	15.5	2	4	2	1	2
	G3H638	Activator of 90 kDa heat shock protein ATPase homolog 1 isoform X1	38.1	2	2	2	2
	A0A061ID82	Thioredoxin like 1	32.2	2	3	2	2
	A0A061IMD6	Procollagen galactosyltransferase 1	124.9	2	5	2	2
	A0A061I4T0	Eukaryotic translation initiation factor 4 gamma 1 isoform 1	198.4	2	6	2	2	2
	G3I7U8	Lysyl oxidase homolog	88	2	6	2	2
	A0A8C2L9G7	Coatomer subunit beta'	102.4	2	4	2	1	1
	A0A061I3J0	Keratin, type I cytoskeletal 10	124.3	3	27	2	3	3
	A0A9J7FA70	Endophilin-B1	40.6	2	4	2	2	1
	A0A8C2QGZ2	Transaldolase	40.2	2	12	2	2	1
	A0A8C2QEF2	Fermitin family homolog 2 isoform X2	79	2	3	2	2
	G3IHB0	14 kDa phosphohistidine phosphatase	13.9	2	8	2	2	2
	A0A8C2LRD7	DNA replication licensing factor MCM3	90.8	2	6	2	2
	A0A3L7IEA9	6-phosphogluconolactonase	27.2	2	5	2	1	2
	A0A061I1P3	40S ribosomal protein S25	13.7	2	5	2	2	1
	A0A061I7C5	glutamine--tRNA ligase	91.4	2	10	2	2	1
	G3I0H2	40S ribosomal protein S4	37.6	2	14	2	2	1
	G3I179	26S proteasome non-ATPase regulatory subunit 14	34.6	2	7	2	2
	A0A8C2LUF5	TAR DNA-binding protein 43	44.5	2	3	2	2	1
	A0A9J7GF54	Cellular nucleic acid-binding protein isoform X1	19.6	2	7	2		2
	A0A061IAX6	Dipeptidyl peptidase 3	85.7	2	6	2	2
	A0A9J7FAJ9	Tubulin--tyrosine ligase-like protein 12	75.7	2	9	2	2	1
	A0A9J7HWL4	Selenoprotein P	42.8	2	7	2	1	1
	A0A8C2N5H4	Moesin	67.7	2	9	2	1	2
	A0A8C2LMV7	GCS light chain	30.6	2	11	2	2	2
	A0A9J7JVZ4	Heat shock 70 kDa protein 4 O	93.9	2	3	2	2	1
	A0A9J7GGY1	Trans-Golgi network integral membrane protein 2	66.4	2	4	2	2
	G3IFE7	Phosphoglucomutase-2	69	2	4	2	2
	A0A8C2N2H1	Phosphoglucomutase 1	63.5	2	3	2	2
	G3IBN9	Keratin, type II cytoskeletal 5	133.3	4	17	2	3	4
	A0A8C2LKR1	Acyl-CoA thioesterase 7	42.4	2	7	2	2	1
	A0A3L7HE11	Alpha-1,4 glucan phosphorylase	96.6	2	13	2	2	1
	A0A8C2QFJ2	Phosphoserine aminotransferase	40.6	2	9	2	2	2
	A0A061I466	Ig lambda chain V-I region BL2-like protein	44.8	3	81	2	2	2
	A0A8C2LUE8	AP-2 complex subunit mu	49.6	2	5	2	2	1
	A0A8C2QH65	Rab GDP dissociation inhibitor	50.5	2	4	2	2	1
	G3H5Q0	Actin, alpha cardiac muscle 1	42	15	265	2	15	13
	A0A9J7KAD7	Sorcin isoform X2	21.8	2	7	2	2	1
	A0A8C2N4F0	Ribonuclease T2	29.6	2	12	2	2	2
	A0A8C2MTQ7	Latent transforming growth factor beta binding protein 1	186.3	2	6	2		2
	A0A9J7FLA0	Eukaryotic translation initiation factor 3 subunit C	106	2	9	2	2
	A0A8C2MT79	Vascular permeability factor	43.1	2	6	2	1	2
	A0A8C2N6A1	14-3-3 protein theta	27.7	6	28	2	6	5
	A0A061IFX0	Transportin-1-like protein	102.5	2	3	2	2
	A0A8C2QFY8	Spectrin alpha, non-erythrocytic 1	287.6	2	7	2	2	1
	G3ICW1	Osteoclast-stimulating factor 1	23.7	2	15	2	2	2
	G3H894	Putative protein-lysine deacylase ABHD14B OS=Cricetulus griseus OX=10029 GN=Abhd14b PE=3 SV=1	22.4	2	5	2	2	1
	A0A9J7G7X5	Protein-glutamine gamma-glutamyltransferase 2	77.1	2	3	2	2
	A0A3L7HQ14	Eukaryotic translation initiation factor 3 subunit B	91.3	2	3	2	2	1
	A0A061IHT6	Elongation factor 1-delta	85	2	14	2	2	1
	A0A8C2N3Q8	E3 ubiquitin-protein ligase	101.9	2	4	2	2
	A0A061IML2	Annexin	52.2	2	3	2	2	1
