# Supplementary material for: Applying UHPLC-HRAM MS/MS Method to Assess Host Cell Protein Clearance during the Purification Process Development of Therapeutic mAbs
Source: Int J Mol Sci. 2024 Sep 7;25(17):9687. doi: 10.3390/ijms25179687 (PMC11396427; doi:10.3390/ijms25179687)
Supplement: Supplementary file 1 [file ijms-25-09687-s001.zip › Table S4_List of identified HCPs from the Polish purification pool Trastuzumab sample.xlsx]

## Sheet: Proteins
	Accession	Description	MW [kDa]	# Peptides	# PSMs	# Unique Peptides	# Peptides (by Search Engine): CHIMERYS	# Peptides (by Search Engine): Sequest HT
	A0A8C2QCY3	Thrombospondin 1	129.9	15	101	15	14	13
	A0A8C2MY60	HtrA serine peptidase 1	51.2	13	91	13	6	13
	A0A098KXC0	Pyruvate kinase	81.4	12	83	12	11	11
	G3HNJ3	Clusterin	51.7	11	126	11	11	11
	G3H3Q1	Pyruvate kinase O	51.5	10	72	10	10	9
	A0A8C2MUK8	Heat shock protein HSP 90-beta	83.2	8	42	8	8	6
	G3H6V7	Lipoprotein lipase	50.5	8	41	8	7	7
	G3I8R9	Endoplasmic reticulum chaperone BiP	72.3	9	56	7	9	7
	G3H0L9	Cathepsin B	37.5	7	33	7	3	7
	A0A8C2MZH1	Biliverdin reductase B	22.2	6	41	6	6	6
	A0A061I5D1	Heat shock cognate 71 kDa protein	73.8	11	95	5	11	11
	G3GSU4	Peptidyl-cysteine S-nitrosylase GAPDH	17.2	6	103	5	6	5
	G3IBN9	Keratin, type II cytoskeletal 5	133.3	9	36	5	7	9
	G3HH39	Elongation factor 1-alpha 1	55.1	5	32	5	5	4
	A0A9J7GNK5	Alpha-enolase	47.1	5	45	5	5	5
	G3HBI1	Peroxidasin	165.3	5	26	5	4	5
	P50310	Phosphoglycerate kinase 1	44.5	5	22	5	5	4
	A0A061IQJ9	Protein S100-A6	28.4	5	28	5	5	3
	A0A8C2MH88	Actin gamma 1	41.8	12	88	4	11	9
	A0A8C2QK49	Lysosomal alpha-glucosidase	106	4	18	4	4	3
	G3HSL4	Elongation factor 2	96.6	4	19	4	4	3
	G3I664	Procollagen C-endopeptidase enhancer 1	55.2	4	24	4	3	3
	G3I8F9	Keratin, type I cytoskeletal 14	52.6	5	46	3	5	5
	G3I1S5	glyceraldehyde-3-phosphate dehydrogenase (phosphorylating)	21.2	4	46	3	3	3
	G3GTT2	C-C motif chemokine	15.8	3	14	3	3	3
	A0A8C2N272	Triosephosphate isomerase	30.6	3	18	3	3	3
	G3I6I6	Tubulin alpha chain	50.1	3	18	3	3	3
	G3HZ42	T-complex protein 1 subunit beta	57.5	3	20	3	3	3
	A0A8C2QC84	T-complex protein 1 subunit theta	59.5	3	12	3	3	2
	A0A061IKI0	Protein S100-A10	20.9	3	19	3	3	2
	A0A8C2LPX1	T-complex protein 1 subunit eta	59.4	3	17	3	3	2
	A0A061HYZ1	Peroxiredoxin-6	25.9	3	12	3	3	2
	G3I3H2	Large ribosomal subunit protein P2	11.7	3	15	3	2	3
	G3GVX1	Ribosome-binding protein 1	216.6	3	14	3	3	3
	G3HC31	Protein S100	10	3	19	3	3	2
	G3IG23	Alanine--tRNA ligase	106.8	3	17	3	3	3
	G3HY08	Macrophage migration inhibitory factor	12.4	3	6	3	2	1
	G3I2M1	T-complex protein 1 subunit zeta	57.9	3	9	3	3	1
	A0A061I466	Ig lambda chain V-I region BL2-like protein	44.8	3	101	3	2	2
	A0A9J7GGY1	Trans-Golgi network integral membrane protein 2	66.4	3	7	3	3
	G3I5R0	Angiopoietin-related protein 4	45.3	3	6	3	2	3
	A0A9J7F5V9	Keratin, type II cytoskeletal 1	65.3	6	34	2	5	6
	A0A8C2M5K3	Keratin 2	71.3	6	28	2	5	5
	G3H2T7	Histone H3.2	29.6	3	14	2	3	2
	G3I2F5	Barrier-to-autointegration factor	10.1	2	13	2	1	2
	A0A8C2N2D8	Serpin H1	46.5	2	21	2	2	1
	G3GU60	Phosphatidylethanolamine-binding protein 1	20.9	2	14	2	2	2
	A0A9J7JWV5	Carboxypeptidase	51.2	2	12	2	2	2
	G3HCW9	Peroxiredoxin-2	21.8	2	15	2	2	2
	A0A9J7GDD4	Myb-binding protein 1A isoform X3	152.3	2	15	2	2	2
	G3I3Y6	Glutathione S-transferase	25	2	14	2	2	2
	A0A061IKY1	Lumican	86.2	2	11	2	2	1
	A0A061IEI3	Alpha-mannosidase	114	2	6	2	2	1
	G3HRK0	Proliferation-associated 2G4	43.7	2	13	2	2	2
	G3HG83	T-complex protein 1 subunit gamma	60.6	2	13	2	2	2
	Q9JKY1	Peroxiredoxin-1	22.2	2	7	2	1	2
	A0A8C2MDL6	T-complex protein 1 subunit delta	58.1	2	10	2	2	2
	G3GXD7	Fatty acid synthase	271.7	2	11	2	2	2
	G3IEF1	Ferritin	21.5	2	8	2	1	2
	G3I1V3	Fibronectin	273.3	2	5	2	2
	A0A061II04	Protein S100	11.9	2	13	2	1	2
	G3IEU2	protein deglycase	19.9	2	8	2	2	2
	A0A9J7J1E6	Dystonin isoform X12	877.8	2	17	2	2	1
	A0A9J7GEN4	Keratin, type I cytoskeletal 9 isoform X2	65.5	2	9	2	1	2
	A0A8C2QKX5	Ribonucloprotein	14.2	2	13	2	1	2
	A0A9J7GGM2	Mitochondrial import inner membrane translocase subunit TIM50	48.2	2	6	2	2	1
	G3I018	26S proteasome non-ATPase regulatory subunit 7	36.5	2	6	2	1	1
	A0A9J7J6G5	Prosaposin	58.6	2	10	2	1	2
	G3IBG3	E1 ubiquitin-activating enzyme	117.6	2	8	2	2	1
	G3GUU5	Transketolase	67.7	2	6	2	2	1
	A0A8C2LRM9	14-3-3 protein epsilon	29.2	2	3	2	2	1
	A0A8C2QF35	Granulin precursor	65.4	2	11	2		2
	A0A8C2N4F0	Ribonuclease T2	29.6	2	9	2	1	2
	G3HIQ0	threonine--tRNA ligase	83.4	2	7	2	2	1
	A0A3L7H9R3	Protein disulfide-isomerase	57.1	2	7	2	2	1
	Q7SIA2	Bifunctional glutamate/proline--tRNA ligase	169.7	2	3	2	2	1
	A0A8C2LDB4	Nucleophosmin	32.6	2	4	2	2	1
	A0A8C2MAL7	Semaphorin-3C	86.1	2	6	2	2	1
