# Supplementary material for: Applying UHPLC-HRAM MS/MS Method to Assess Host Cell Protein Clearance during the Purification Process Development of Therapeutic mAbs
Source: Int J Mol Sci. 2024 Sep 7;25(17):9687. doi: 10.3390/ijms25179687 (PMC11396427; doi:10.3390/ijms25179687)
Supplement: Supplementary file 1 [file ijms-25-09687-s001.zip › Table S5_Relative quantification summary of the two Trastumumab samples.xlsx]

## Sheet: Sheet1
	Accession	Description	# Peptides	# Unique Peptides	MW [kDa]	Abundance Ratio: Purish pool / Protein A pool	Abundances (Grouped): Protein A pool	Abundances (Grouped): Polish pool	Abundances (Grouped) CV [%]: Protein A pool	Abundances (Grouped) CV [%]: Polish pool
	A0A8C2QCY3	Thrombospondin 1	52	52	129.9	0.025	4.20649e+07	1.04049e+06	18.28	2.74
	A0A8C2MY60	HtrA serine peptidase 1	30	30	51.2	0.161	58571980	9.40858e+06	4.96	1.36
	A0A098KXC0	Pyruvate kinase	33	33	81.4	0.083	23089359	1.91722e+06	5.22	1.5
	G3HNJ3	Clusterin	33	33	51.7	0.057	2.07173e+08	1.17812e+07	4.24	3.95
	G3H3Q1	Pyruvate kinase O	32	32	51.5	0.045	1.15235e+07	520738	5.52	23.1
	A0A8C2MUK8	Heat shock protein HSP 90-beta	28	13	83.2	0.055	7.5962e+06	421211	1.54	23.7
	G3H6V7	Lipoprotein lipase	19	19	50.5	0.01	2.85961e+07	79015.8	5.42	114.35
	G3I8R9	Endoplasmic reticulum chaperone BiP	23	21	72.3	0.216	4.51846e+06	977084	6.17	2.84
	G3H0L9	Cathepsin B	13	13	37.5	0.075	9.7928e+06	735964	5.74	6.05
	A0A8C2MZH1	Biliverdin reductase B	7	7	22.2	0.634	2.13508e+06	1.35323e+06	7.48	9.87
	A0A061I5D1	Heat shock cognate 71 kDa protein	27	16	73.8	0.514	9.54827e+06	4.90581e+06	5.45	4.09
	G3GSU4	Peptidyl-cysteine S-nitrosylase GAPDH	8	2	17.2	0.463	2.87898e+07	13321653	2.71	2.03
	G3IBN9	Keratin, type II cytoskeletal 5	8	4	133.3	1.479	972005	1.43758e+06	21.16	5.71
	G3HH39	Elongation factor 1-alpha 1	14	14	55.1	0.094	1.75966e+07	1.65736e+06	4.69	2.79
	A0A9J7GNK5	Alpha-enolase	21	19	47.1	0.141	1.05991e+07	1.49527e+06	7.47	5.77
	G3HBI1	Peroxidasin	29	29	165.3	0.19	5.34174e+06	1.01756e+06	9.29	2.22
	P50310	Phosphoglycerate kinase 1	23	23	44.5	0.074	5.55335e+06	412776	7.17	11.82
	A0A061IQJ9	Protein S100-A6	6	6	28.4	0.361	4.77719e+06	1.72693e+06	5.05	5.74
	A0A8C2MH88	Actin gamma 1	24	11	41.8	0.067	3.7671e+07	2.52674e+06	6.19	0.68
	A0A8C2QK49	Lysosomal alpha-glucosidase	16	16	106	0.242	4.45182e+06	1.07546e+06	3.01	8.93
	G3HSL4	Elongation factor 2	37	36	96.6	0.016	4.8135e+06	75360	4.76	39.66
	G3I664	Procollagen C-endopeptidase enhancer 1	12	12	55.2	0.13	6.02686e+06	784590	2.06	7.92
	G3I8F9	Keratin, type I cytoskeletal 14	6	4	52.6	0.768	1.24311e+06	954309	10.62	12.71
	G3I1S5	glyceraldehyde-3-phosphate dehydrogenase (phosphorylating)	8	2	21.2	0.056	2.33037e+06	131618	7.1	15.87
	G3GTT2	C-C motif chemokine	4	4	15.8	0.596	1.70951e+06	1.01941e+06	6.62	4.1
	A0A8C2N272	Triosephosphate isomerase	10	10	30.6	0.237	2.20346e+06	522247	4.79	11.6
	G3I6I6	Tubulin alpha chain	3	3	50.1	0.01	8.47301e+06	82683	8.07	46.3
	G3HZ42	T-complex protein 1 subunit beta	14	14	57.5	0.368	1.78768e+06	657246	16.69	4.67
	A0A8C2QC84	T-complex protein 1 subunit theta	23	23	59.5	0.145	1.56124e+06	226523	5.4	2.48
	A0A061IKI0	Protein S100-A10	4	4	20.9	0.248	5.4404e+06	1.3517e+06	5.25	2.23
	A0A8C2LPX1	T-complex protein 1 subunit eta	13	13	59.4	0.045	1.90489e+06	84798.8	5.95	48.51
	A0A061HYZ1	Peroxiredoxin-6	4	4	25.9	0.504	507697	255732	4.61	13.66
	G3I3H2	Large ribosomal subunit protein P2	3	3	11.7	0.294	2.34459e+06	688336	5.82	8.99
	G3GVX1	Ribosome-binding protein 1	6	6	216.6	0.523	1.23915e+06	647779	4.87	10.18
	G3HC31	Protein S100	3	3	10	0.134	3.91124e+06	525300	3.93	8.66
	G3IG23	Alanine--tRNA ligase	3	3	10	0.134	3.91124e+06	525300	3.93	8.66
	G3HY08	Macrophage migration inhibitory factor	5	5	12.4	0.016	2.05666e+07	327065	4.86	15.1
	G3I2M1	T-complex protein 1 subunit zeta	13	13	57.9	0.415	2.73399e+06	1.1359e+06	6.04	6.01
	A0A061I466	Ig lambda chain V-I region BL2-like protein	3	2	44.8	0.415	3.41607e+07	1.41791e+07	9.09	2.96
	A0A9J7GGY1	Trans-Golgi network integral membrane protein 2	4	4	66.4	0.846	121610	102849	7.96	10.83
	G3I5R0	Angiopoietin-related protein 4	3	3	45.3	0.107	1.64553e+06	175905	3.08	4.92
	A0A9J7F5V9	Keratin, type II cytoskeletal 1	6	2	65.3	1.6	820328	1.31288e+06	3.16	3.46
	A0A8C2M5K3	Keratin 2	6	2	71.3	2.205	122237	269565	3.59	46.19
	G3H2T7	Histone H3.2	6	4	29.6	0.239	2.03602e+06	485825	6.8	31.17
	G3I2F5	Barrier-to-autointegration factor	3	3	10.1	0.368	8.35816e+06	3.07273e+06	9.26	4.12
	A0A8C2N2D8	Serpin H1	5	5	46.5	0.559	2.83516e+06	1.58392e+06	6.46	2.86
	G3GU60	Phosphatidylethanolamine-binding protein 1	3	3	20.9	0.416	792561	330058	7.23	0.96
	A0A9J7JWV5	Carboxypeptidase	13	13	51.2	0.036	2.93509e+06	106753	4.29	4.64
	G3HCW9	Peroxiredoxin-2	4	4	21.8	0.091	1.54203e+06	140939	7.23	3.45
	A0A9J7GDD4	Myb-binding protein 1A isoform X3	2	2	152.3	0.445	376408	167395	6.44	12.55
	G3I3Y6	Glutathione S-transferase	7	7	25	0.033	3.94865e+06	132020	5.39	3.9
	A0A061IKY1	Lumican	10	10	86.2	0.188	1.80065e+06	337848	6.3	50.31
	A0A061IEI3	Alpha-mannosidase	15	15	114	0.065	825008	53778.3	4.73	27.41
	G3HRK0	Proliferation-associated 2G4	8	8	43.7	0.103	1.0166e+06	104693	4.45	19.42
	G3HG83	T-complex protein 1 subunit gamma	14	14	60.6	0.091	2.10177e+06	191118	8.93	9.09
	Q9JKY1	Peroxiredoxin-1	14	11	22.2	0.193	4.51974e+06	870551	5.62	2.88
	A0A8C2MDL6	T-complex protein 1 subunit delta	21	20	58.1	0.119	3.25037e+06	386142	3.23	10.5
	G3GXD7	Fatty acid synthase	15	15	271.7	0.05	604429	30486.1	43.64	17.58
	G3IEF1	Ferritin	5	4	21.5	0.164	1.50618e+06	247126	8.18	3.85
	G3I1V3	Fibronectin	33	33	273.3	0.015	3.37259e+06	51354.7	2.15	25.87
	A0A061II04	Protein S100	4	4	11.9	0.42	1.65595e+06	696235	2.45	2.07
	G3IEU2	protein deglycase	3	3	19.9	1.089	1.05933e+06	1.15329e+06	8.65	2.98
	A0A9J7J1E6	Dystonin isoform X12	4	4	877.8	0.726	1.7281e+06	1.25535e+06	4.26	1.88
	A0A9J7GEN4	Keratin, type I cytoskeletal 9 isoform X2	2	2	65.5	1.606	646992	1.03907e+06	22.4	9.02
	A0A8C2QKX5	Ribonucloprotein	2	2	14.2	0.531	738973	392491	4.08	11.73
	A0A9J7GGM2	Mitochondrial import inner membrane translocase subunit TIM50	2	2	48.2	2.139	82576.3	176604	48.1	11.26
	G3I018	26S proteasome non-ATPase regulatory subunit 7	5	5	36.5	0.124	554999	68961.9	4.61
	A0A9J7J6G5	Prosaposin	19	19	58.6	0.025	13423823	336165	6.95	6.85
	G3IBG3	E1 ubiquitin-activating enzyme	13	13	117.6	0.152	1.48934e+06	225780	6.93	2.14
	G3GUU5	Transketolase	17	17	67.7	0.01	1.9716e+06		28.53
	A0A8C2LRM9	14-3-3 protein epsilon	6	4	29.2	0.013	1.22113e+06	15824.5	1.37	7.46
	A0A8C2QF35	Granulin precursor	11	11	65.4	0.01	4.61794e+06		9.26
	A0A8C2N4F0	Ribonuclease T2	3	3	29.6	0.549	678346	372097	10.03	5.16
	G3HIQ0	threonine--tRNA ligase	4	4	83.4	0.146	446390	64963.4	6.63	39.63
	A0A3L7H9R3	Protein disulfide-isomerase	14	14	57.1	0.01	1.60606e+06		12.39
	Q7SIA2	Bifunctional glutamate/proline--tRNA ligase	9	9	169.7	0.056	752909	42359.1	6.22	5.35
	A0A8C2LDB4	Nucleophosmin	5	5	32.6	0.131	615993	80650.3	8.57	0.71
	A0A8C2MAL7	Semaphorin-3C	27	27	86.1	0.01	5.95616e+06		5.76
